# Supplementary material for: Refining the South Asian Origin of the Romani people
Source: BMC Genet. 2017 Aug 31;18:82. doi: 10.1186/s12863-017-0547-x (PMC5580230; doi:10.1186/s12863-017-0547-x)
Supplement: Supplementary file 2 — Results of D-statistics. Investigating whether Roma have both West Eurasian and South Asian ancestry using the D-statistics algorithm of ADMIXTOOLS 1.1 Software Package. Applied unrooted phylogenetic trees were ((CEU, CHB)(Roma, Onge)), ((CEU, YRI)(Roma, Onge)), ((TSI, CHB)(Roma, Onge)) and ((TSI, YRI)(Roma, Onge)). (XLSX 10 kb) [file 12863_2017_547_MOESM2_ESM.xlsx]

## Sheet: Munka1
W	X	Y	Z	D-Stat	z-score
CEU	CHB	Roma	Onge	0.129	51.469
CEU	Roma	CHB	Onge	0.0028	2.66
CEU	Onge	CHB	Roma	-0.1262	-50.854
CEU	YRI	Roma	Onge	0.0761	29.184
CEU	Roma	YRI	Onge	0.0093	7.286
CEU	Onge	YRI	Roma	-0.0668	-25.528
CEU - Utah Residents with Northern and Western European Ancestry; CHB - Han Chinese in Beijing, China; YRI - Yoruba in Ibadan, Nigeria
