# Supplementary material for: Refining the South Asian Origin of the Romani people
Source: BMC Genet. 2017 Aug 31;18:82. doi: 10.1186/s12863-017-0547-x (PMC5580230; doi:10.1186/s12863-017-0547-x)
Supplement: Supplementary file 3 — Estimating the genome-wide proportion of West Eurasian and South Asian ancestry of Roma. (XLSX 12 kb) [file 12863_2017_547_MOESM3_ESM.xlsx]

## Sheet: Munka1
Andaman and Nicobar Islands and Sri Lanka
A	O	X	C	A	O	B	C	Alpha	Std. Err.	Z-score
TSI	CHB	Roma	Onge	TSI	CHB	CEU	Onge	0.810795	0.005347	151.634
TSI	CHB	Roma	Great-Andamanese	TSI	CHB	CEU	Great-Andamanese	0.806382	0.005279	152.751
TSI	CHB	Roma	Vedda	TSI	CHB	CEU	Vedda	0.704176	0.00869	81.032
Northwest Quarter of India and neighboring region of Pakistan
TSI	CHB	Roma	Pashtun	TSI	CHB	CEU	Pashtun	0.449628	0.013526	33.241
TSI	CHB	Roma	Sindhi	TSI	CHB	CEU	Sindhi	0.477322	0.012843	37.165
TSI	CHB	Roma	Punjabi	TSI	CHB	CEU	Punjabi	0.527562	0.011587	45.531
TSI	CHB	Roma	Gujarati	TSI	CHB	CEU	Gujarati	0.575794	0.010265	56.094
TSI	CHB	Roma	Jain	TSI	CHB	CEU	Jain	0.610597	0.011355	53.773
TSI	CHB	Roma	Meghawal	TSI	CHB	CEU	Meghawal	0.616131	0.01123	54.863
TSI	CHB	Roma	Kashmiri Pandit	TSI	CHB	CEU	Kashmiri Pandit	0.623727	0.009575	65.138
TSI	CHB	Roma	Bhil	TSI	CHB	CEU	Bhil	0.689533	0.007648	90.159
TSI	CHB	Roma	Kharia	TSI	CHB	CEU	Kharia	0.804232	0.00529	152.041
TSI	CHB	Roma	Changpa	TSI	CHB	CEU	Changpa	0.865052	0.003733	231.737
Northeast Quarter of India
TSI	CHB	Roma	Brahmin	TSI	CHB	CEU	Brahmin	0.560753	0.011776	47.619
TSI	CHB	Roma	Kshatriya	TSI	CHB	CEU	Kshatriya	0.582224	0.01085	53.66
TSI	CHB	Roma	Vaish	TSI	CHB	CEU	Vaish	0.586493	0.012323	47.592
TSI	CHB	Roma	Srivastava	TSI	CHB	CEU	Srivastava	0.645171	0.012002	53.754
TSI	CHB	Roma	Lodi	TSI	CHB	CEU	Lodi	0.67191	0.008879	75.672
TSI	CHB	Roma	Tharu	TSI	CHB	CEU	Tharu	0.68971	0.008063	85.535
TSI	CHB	Roma	Satnami	TSI	CHB	CEU	Satnami	0.738028	0.006987	105.622
TSI	CHB	Roma	Sahariya	TSI	CHB	CEU	Sahariya	0.767718	0.006133	125.185
TSI	CHB	Roma	Santhal	TSI	CHB	CEU	Santhal	0.785326	0.005565	141.129
TSI	CHB	Roma	Bhumij	TSI	CHB	CEU	Bhumij	0.791107	0.005635	140.404
TSI	CHB	Roma	Birhor	TSI	CHB	CEU	Birhor	0.79502	0.005621	141.432
TSI	CHB	Roma	Ho	TSI	CHB	CEU	Ho	0.802462	0.005381	149.131
TSI	CHB	Roma	Subba	TSI	CHB	CEU	Subba	0.872583	0.003534	246.884
TSI	CHB	Roma	Nysha	TSI	CHB	CEU	Nysha	0.876964	0.00344	254.93
TSI	CHB	Roma	Ao Naga	TSI	CHB	CEU	Ao Naga	0.878837	0.003379	260.067
Southwest Quarter of India
TSI	CHB	Roma	Siddi	TSI	CHB	CEU	Siddi	0.643939	0.010474	61.481
TSI	CHB	Roma	Mali	TSI	CHB	CEU	Malli	0.65061	0.009518	68.354
TSI	CHB	Roma	Hallaki	TSI	CHB	CEU	Hallaki	0.678416	0.00845	80.286
TSI	CHB	Roma	Kuruchiyan	TSI	CHB	CEU	Kuruchiyan	0.678869	0.00874	77.67
TSI	CHB	Roma	Minicoy	TSI	CHB	CEU	Minicoy	0.691004	0.008312	83.132
TSI	CHB	Roma	Kurumba	TSI	CHB	CEU	Kurumba	0.721033	0.006999	103.024
TSI	CHB	Roma	Kattunayakkan	TSI	CHB	CEU	Kattunayakkan	0.743403	0.006844	108.622
TSI	CHB	Roma	Korku	TSI	CHB	CEU	Korku	0.788617	0.005688	138.65
Southeast Quarter of India
TSI	CHB	Roma	Adi Dravidar	TSI	CHB	CEU	Adi Dravidar	0.711487	0.007755	91.747
TSI	CHB	Roma	Chenchu	TSI	CHB	CEU	Chenchu	0.725357	0.007661	94.682
TSI	CHB	Roma	Gounder	TSI	CHB	CEU	Gounder	0.652396	0.009827	66.39
TSI	CHB	Roma	Irula	TSI	CHB	CEU	Irula	0.731935	0.006814	107.412
TSI	CHB	Roma	Kallar	TSI	CHB	CEU	Kallar	0.684229	0.008458	80.896
TSI	CHB	Roma	Kamsali	TSI	CHB	CEU	Kamsali	0.704953	0.008134	86.665
TSI	CHB	Roma	Madiga	TSI	CHB	CEU	Madiga	0.71294	0.007273	98.026
TSI	CHB	Roma	Mala	TSI	CHB	CEU	Mala	0.711735	0.007292	97.61
TSI	CHB	Roma	Malai Kuravar	TSI	CHB	CEU	Malai Kuravar	0.682737	0.008679	78.67
TSI	CHB	Roma	Munda	TSI	CHB	CEU	Munda	0.788824	0.005399	146.103
TSI	CHB	Roma	Naridu	TSI	CHB	CEU	Naridu	0.675215	0.008854	76.262
TSI	CHB	Roma	Narikkuravar	TSI	CHB	CEU	Narikkuravar	0.664008	0.009785	67.862
TSI	CHB	Roma	Palliyar	TSI	CHB	CEU	Palliyar	0.746934	0.00682	109.527
TSI	CHB	Roma	Vysya	TSI	CHB	CEU	Vysya	0.688547	0.008056	85.471
CEU - Utah Residents with Northern and Western European Ancestry; CHB - Han Chinese in Beijing, China; TSI - Tuscans in Italy
